# Supplementary material for: LtGAPR1 Is a Novel Secreted Effector from Lasiodiplodia theobromae That Interacts with NbPsQ2 to Negatively Regulate Infection
Source: J Fungi (Basel). 2023 Jan 31;9(2):188. doi: 10.3390/jof9020188 (PMC9967411; doi:10.3390/jof9020188)
Supplement: Supplementary file 1 [file jof-09-00188-s001.zip]

Archive with 1 entries (1 files):
- jof-2184705-supplementary.pdf
